# Supplementary material for: A Data‐Driven Approach Identifies Subtypes of Caries From Dental Charting
Source: Community Dent Oral Epidemiol. 2024 Oct 22;53(1):69–76. doi: 10.1111/cdoe.13014 (PMC11754153; doi:10.1111/cdoe.13014)
Supplement: Supplementary file 1 — Appendix S1. Figure S1. Bar and line plots demonstrating decreasing AIC and BIC values across (A) nine LCA classes in VIP and (B) seven classes in MOS. Due to its size, the MOS cohort cannot be divided beyond seven classes. The models include sex and age as covariates. Figure S2. Panel of odontograms illustrating mean caries prevalence per tooth surface for (A) the five LCA classes (class I–V) and (B) the five quintiles based on the DMFS distribution (Q1–Q5) in the MOS cohort. White indicates caries‐free (0) and dark red that all surfaces are caries‐affected (1). Table S1. Baseline dental status and medical phenotype characteristics by (A) LCA class, and (B) quintile ranking in sex and 10‐year age strata in VIP participants. (C) AIC values from LCA or Quintile rank group models, their ratio and p‐value for non‐superiority test. Table S2. Dental status and medical phenotype characteristics by (A) LCA class, and (B) quintile ranking in sex and 10‐year age strata in VIP participants with 5‐year follow‐up data. (C) AIC values from LCA or quintile rank group models, their ratio and p‐value for non‐superiority test. Table S3. Baseline dental status and medical phenotype characteristics by (A) LCA class, and (B) quintile ranking in sex and 10‐year age strata in MOS participants. (C) AIV values from LCA or Quintile rank group models, their ratio, and p‐value for non‐superiority test. Table S4. Dental status and medical phenotype characteristics by (A) LCA class and (B) quintile ranking in MOS participants with 5‐year follow‐up data. (C) AIC values from LCA or quintile rank group models, their ratio and p‐value for non‐superiority test. [file CDOE-53-69-s001.xlsx]

## Sheet: Supplementary Fig S1
Figure S1. Bar and line plots demonstrating decreasing AIC and BIC values across (A) nine LCA classes in VIP and (B) seven classes in MOS. Due to its size, the MOS cohort cannot be divided beyond seven classes. The models include sex and age as covariates.

## Sheet: Supplementary Fig S2
Figure S2. Panel of odontograms illustrating mean caries prevalence per tooth surface for (A) the five LCA classes (class I to V) and (B) the five quintiles based on the DMFS distribution (Q1 to Q5) in the MOS cohort. White indicates caries-free (0) and dark red that all surfaces are caries-affected (1).

## Sheet: Supplementary Table S1
Table. S1. Baseline dental status and medical phenotype characteristics by (A) LCA class, and (B) quintile ranking in sex and 10-year age strata in VIP participants. C) AIC values from LCA or Quintile rank group models, their ratio and p-value for non-superiority test.
	(A) LCA class in VIP (n=61,984)							(B) Quintile group in VIP (n=61,984)							(C) Model AIC				Preferred model
	I	II	III	IV	V	P-value2		1	2	3	4	5	P-value2		LCA	Quintile group	Ratio	P-value
Numbers per LCA class	17,211	18,768	4,021	15,476	6,508			12,493	12,161	12,440	12,506	12,384
Age years, mean (SD)	43.8(9.0)	49.8(8.9)	45.0(8.5)	58.1(7.5)	62.7(5.5)	<1E-300		50.4(10.7)	50.8(10.5)	51.2(10.6)	51.5(10.6)	52.2(10.5)	4.9251e-42
Sex, % men	49.3	50.6	44.5	47.3	47.6	4.6459e-15		48.1	49.4	48.2	49.2	48.6	0.159
N present teeth, mean (SD)1	27.8(0.3)	27.3(1.2)	24.7(1.2)	25.8(2.4)	19.9(6.8)	<1E-300		27.8(0.8)	27.3(1.3)	26.7(1.9)	25.9(2.6)	23.0(5.9)	<1E-300		294861	314769	0.936754	<1E-300	LCA
DMFS, mean (SD)1	10.0 (5.7)	30.9(7.4)	33.6(10.4)	58.9(9.5)	94.4(14.4)	<1E-300		11.9 (10.8)	26.3(14.8)	37.1(17.8)	48.7(20.4)	70.6(26.7)	<1E-300		445232	539972	0.824548	<1E-300	LCA
DFS, mean (SD)1	9.2(5.6)	27.7(8.2)	17.0(9.3)	48.2(12.2)	57.6(23.6)	<1E-300		10.8(10.0)	23.1(13.6)	31.0(16.2)	38.4(18.4)	47.3(21.3)	<1E-300		476357	521113	0.914113	<1E-300	LCA
	2 years between dental and medical examination, n=19,484
Numbers per LCA class	5,606	6,366	1,448	4,671	1,393			3,379	3,659	3,995	4,270	4,181
University3, %	47.6	39.5	41.3	27.3	16	2.1805e-156		49.8	42.2	37	31.2	24.1	2.7172e-135		24076.5	24211.9	0.994408	3.97382e-30	LCA
Smoker, % present	9.1	11.9	10	14.9	21.4	4.193e-179		8.6	10	11.3	13.2	17.6	3.518e-73		14187.6	14200.6	0.999083	0.00148691	LCA
Swedish snus, % user	18.6	19.5	16.8	17	16.2	6e-05		15.4	18.5	18.7	19	19	0.001401		17254.9	17246.4	1.00049		Quintile
BMI1	26.1(4.4)	26.9(4.7)	26.1(4.6)	27.4(4.6)	27.9(4.9)	8.6145e-76		26.1(4.4)	26.3(4.4)	26.7(4.5)	27.1(4.8)	27.6(4.9)	1.8425e-58		114441	114521	0.999299	3.58947e-18	LCA
Waist circumference1, cm	90(13)	93(13)	91(14)	95(13)	97(14)	2.5097e-152		91(13)	91(13)	93(13)	93(13)	95(14)	7.4202e-73		152191	152558	0.99759	1.56086e-80	LCA
Total cholesterol1, mmol/L	5.3(1.0)	5.5(1.1)	5.3(1.0)	5.7(1.1)	5.7(1.2)	1.0126e-108		5.4(1.0)	5.5(1.1)	5.5(1.1)	5.5(1.1)	5.5(1.1)	2.8418e-07		58149.5	58622	0.99194	2.49877e-103	LCA
HDL1, mmol/L	1.45(0.42)	1.44(0.43)	1.42(0.40)	1.44(0.43)	1.41(0.41)	0.017		1.48(0.43)	1.46(0.43)	1.45(0.42)	1.43(0.43)	1.38(0.41)	1.6606e-27		16260.3	16140.6	1.00742		Quintile
LDL1, mmol/L	0.46(0.20)	0.35(0.17)	0.38(0.18)	0.35(0.17)	0.54(0.21)	0.000632		0.42(0.19)	0.41(0.19)	0.38(0.18)	0.39(0.18)	0.37(0.18)	0.805		303592	303610	0.999941	0.000131951	LCA
Triglycerides1, mmol/L	1.26(0.95)	1.34(0.95)	1.25(0.74)	1.45(0.89)	1.54(0.92)	3.3356e-37		1.27(0.85)	1.34(1.06)	1.33(0.86)	1.36(0.89)	1.45(0.93)	3.6955e-16		49115.6	49214.1	0.997998	4.00463e-22	LCA
Blood sugar, fasting1	5.3(1.0)	5.4(1.0)	5.3(0.9)	5.6(1.1)	5.8(1.4)	2.823e-74		5.3(1.2)	5.3(1.0)	5.4(1.0)	5.4(1.0)	5.5(1.2)	6.6406e-16		56796.7	57068.6	0.995236	9.26144e-60	LCA
Blood sugar, 2 hour1	6.2(1.5)	6.4(1.7)	6.3(1.7)	6.6(1.9)	6.8(2.3)	1.7624e-39		6.4(1.6)	6.4(1.7)	6.4(1.7)	6.5(1.8)	6.5(2.0)	0.052		71828.3	72006.5	0.997525	1.99247e-39	LCA
Systolic blood pressure1	121(15)	125(16)	121(15)	130(17)	131(18)	4.8169e-216		123(16)	124(16)	125(16)	126(17)	126(17)	4.2451e-19		162252	163164	0.994411	9.46032e-199	LCA
Diastolic blood pressure1	78(11)	80(11)	78(11)	82(10)	83(11)	5.952e-99		79(11)	80(11)	80(11)	80(10)	81(11)	2e-06		145663	146095	0.997046	1.96736e-94	LCA
Fat intake1, g/day	72(31)	70(34)	71(31)	67(35)	66(37)	2.5427e-14		70(31)	69(31)	69(34)	70(34)	70(36)	0.206		180591	180609	0.999898	9.96419e-05	LCA
Protein intake1, g/day	64(27)	63(28)	64(25)	61(28)	62(35)	0.000324		63(26)	62(26)	62(29)	63(29)	63(30)	0.64		185354	185418	0.999655	1.34635e-14	LCA
Carbohydrates1, g/day	176(75)	179(81)	181(75)	182(86)	187(90)	1.7e-05		174(76)	176(75)	178(80)	182(83)	184(87)	1.9381e-08		220725	220711	1.00006		Quintile
Sucrose intake1, g/day	21(13)	21(14)	22(14)	22(15)	24(17)	5.0894e-14		20(12)	21(14)	21(14)	22(15)	23(16)	1.0169e-28		155112	155042	1.00045		Quintile
Alcohol1, g/day	4.3(5.2)	4.4(5.6)	4.1(4.3)	4.4(5.6)	3.7(5.7)	0.000548		4.5(5.5)	4.6(6.6)	4.4(5.1)	4.1(5.0)	3.7(5.0)	3.8219e-14		119944	119895	1.00041		Quintile
Fat1, E%	38.9(7.4)	38.2(7.3)	38.5(7.3)	37.1(7.5)	36.5(6.9)	4.2429e-49		38.5(7.6)	38.2(7.1)	38.0(7.4)	37.8(7.4)	38.0(7.4)	0.000524		129477	129689	0.998361	7.35559e-47	LCA
Protein1, E%	15.5(2.6)	15.4(2.6)	15.4(2.5)	15.4(2.7)	15.3(2.8)	0.001164		15.6(2.7)	15.5(2.6)	15.4(2.6)	15.4(2.6)	15.2(2.7)	1.5209e-12		90754.5	90711.3	1.00048		Quintile
Carbohydrate1, E%	42.6(7.9)	43.6(7.7)	43.3(7.7)	45.0(7.9)	46.2(7.5)	2.4396e-82		42.9(8.2)	43.40(7.6)	43.8(7.9)	44.2(7.8)	44.4(7.9)	1.9854e-17		131889	132191	0.997715	2.62899e-66	LCA
Sucrose1, E%	5.0(2.4)	5.2(2.6)	5.2(2.5)	5.4(2.6)	5.8(3.0)	2.6836e-27		5.0(2.4)	5.1(2.5)	5.2(2.4)	5.3(2.5)	5.6(2.9)	1.1317e-30		89997.4	89981.6	1.00018		Quintile
Alcohol1, E%	1.9(2.1)	1.9(2.2)	1.8(1.8)	2.0(2.4)	1.7(2.3)	3.6e-05		2.1(2.3)	2.0(2.3)	2.0(2.2)	1.9(2.2)	1.7(2.1)	4.7223e-17		84354.5	84297.5	1.00068		Quintile
1) Model includessex as a covariate.
2) P-values are calculated fron ANOVA in glm or Chi2
3) 0% <20 years. i.e., too young for university.

## Sheet: Supplementary Table S2
Table. S2. Dental status and medical phenotype characteristics by (A) LCA class, and (B) quintile ranking in sex and 10-year age strata in VIP participants with 5-year follow-up data. C) AIC values from LCA or Quintile rank group models, their ratio and p-value for non-superiority test.
	(A) LCA classes in VIP (n=42,540)							(B) Quintile group in VIP (n=42,540)							(C) Model AIC				Preferred model
	I	II	III	IV	V	P-value4		1	2	3	4	5	P-value4		LCA	Quintile group	Ratio	P-value
Numbers per LCA class	11,313	12,745	3,222	10,878	4,382			6,456	8,021	8,937	9,622	9,504
Age years, mean (SD)	41.0(7.5)	47.9(8.3)	44.4(8.1)	57.0(7.5)	62.4(5.4)	<1E-300		46.4(7.5)	48.7(8.3)	49.9(8.1)	50.6(7.5)	51.4(5.4)	5.65e-218
Sex, % men	48.8	51.6	44.8	47.6	46.5	1.1032e-15		48.6	49.8	48.4	48.7	48.7	0.425
N present teeth visit 1, mean (SD)1	27.8 (0.5)	27.3 (1.1)	24.7 (1.1)	25.7(2.3)	20.7 (5.6)	<1E-300		27.8 (0.4)	27.3 (1.0)	26.7 (1.5)	25.9(1.9)	23.7 (4.8)	<1E-300		189723	206378	0.9193	<1E-300	LCA
DMFS visit1, mean (SD)1	10.4(5.5)	30.8(7.3)	33.8(10.4)	59.3(9.6)	93.5(13.0)	<1E-300		10.4(4.3)	23.9(3.5)	35.2(4.1)	47.2(6.0)	68.0(15.6)	<1E-300		303465	370116	0.819917	<1E-300	LCA
DFS, mean (SD)1	9.6(5.4)	27.5(8.0)	17.2(9.2)	47.9(11.9)	58.5(21.5)	<1E-300		9.2(4.2)	20.6(5.6)	29.1(8.1)	37.1(10.2)	47.4(17.7)	<1E-300		323252	355040	0.910467	<1E-300	LCA
5-year loss of teeth1	0.15(0.74)	0.23(0.67)	0.14(0.69)	0.44(0.99)	0.84(1.55)	<1E-300		0.22(0.79)	0.19(0.59)	0.26(0.71)	0.33(0.88)	0.55(1.34)	2.32e-182		112008	113370	0.987986	1.75933e-296	LCA
5-year DMFS increment (surfaces/5 year) 1	3.4(7.9)	3.5(5.0)	2.6(5.0)	3.9(5.7)	3.9(5.7)	3.3566e-29		4.1(8.5)	3.0(5.4)	3.2(5.1)	3.5(5.4)	3.9(5.7)	2.8322e-38		275144	275102	1.00015		Quintile
5-year DFS increment (surfaces/5 year) 1	2.63(6.21)	2.31(4.30)	1.86(4.01)	1.75(4.98)	0.03(6.46)	6.8371e-189		3.04(8.09)	2.06(4.33)	1.96(3.78)	1.90(4.46)	1.30(5.59)	7.6127e-89		261944	262406	0.998238	4.15318e-101	LCA
5-year DFS increment (surfaces/5 year) 2	2.46(6.21)	2.22(4.30)	1.69(4.01)	1.87(4.98)	0.49(6.46)	1.4266e-102		2.93(8.09)	1.92(4.33)	1.88(3.78)	1.91(4.46)	1.55(5.59)	1.8055e-60		260643	260838	0.999252	4.64179e-43	LCA
	6 visits, 2 years between dental and medical examination, n=14,585
Numbers per LCA class	3,790	4,823	1,163	3,741	1,068			2,014	2,674	3,091	3,439	3,367
University3, %	45.4	34.6	41.3	26.2	16	1.119e-106		48.5	40.8	35.6	30.3	24.3	5.0043e-87		17771.6	17889.8	0.993393	2.15722e-26	LCA
Smoker, %	9.1	11.9	9.9	14.5	19.4	2.8781e-139		9	10	11.8	12.5	16.2	2.0647e-39		10589.7	10612.7	0.997831	1.0021e-05	LCA
Swedish snus, % user	17.9	18.9	15.7	17.1	15.7	0.000138		14.7	17.8	17.8	18	18.9	0.014		12650.2	12643.4	1.00054		Quintile
BMI1	26.0(4.4)	26.8(4.6)	25.9(4.5)	27.4(4.5)	27.7(4.7)	5.917e-58		25.9(4.3)	26.2(4.5)	26.7(4.7)	26.9(4.6)	27.5(4.5)	2.5631e-47		85211.1	85260.5	0.999421	1.87857e-11	LCA
Waist circumference1, cm	90(13)	92(13)	90(13)	95(13)	97(13)	9.6178e-115		90(13)	91(13)	92(13)	93(13)	95(13)	3.2245e-58		113443	113704	0.997698	1.46527e-57	LCA
Total cholesterol1, mmol/L	5.3(1.1)	5.5(1.1)	5.4(1.0)	5.7(1.1)	5.8(1.2)	3.8928e-81		5.4(1.0)	5.4(1.1)	5.5(1.1)	5.5(1.1)	5.5(1.1)	0.009		43676.5	44043.9	0.991658	1.66083e-80	LCA
HDL1, mmol/L	1.42(0.41)	1.42(0.42)	1.42(0.39)	1.43(0.43)	1.42(0.40)	0.832		1.45(0.41)	1.44(0.39)	1.44(0.44)	1.43(0.43)	1.38(0.40)	3.6376e-10		11497.8	11449.2	1.00424		Quintile
LDL1, mmol/L	0.54(0.21)	0.37(0.18)	0.40(0.18)	0.34(0.16)	0.46(0.20)	0.000202		0.54(0.22)	0.47(0.19)	0.38(0.19)	0.40(0.15)	0.34(0.19)	0.005		221757	221764	0.999969	0.0306066	LCA
Triglycerides1, mmol/L	1.27(0.92)	1.34(0.89)	1.23(0.71)	1.45(0.86)	1.53(0.88)	6.0585e-31		1.257(0.91)	1.32(0.88)	1.34(0.90)	1.35(0.83)	1.45(0.89)	5.7264e-12		35446.6	35535.9	0.997489	4.21217e-20	LCA
Blood sugar, fasting1	5.3(1.1)	5.4(1.0)	5.3(0.9)	5.6(1.1)	5.8(1.4)	1.6897e-54		5.3(1.2)	5.4(0.9)	5.4(1.0)	5.4(1.0)	5.5(1.4)	1.3542e-08		42456	42671	0.994961	2.05872e-47	LCA
Blood sugar, 2 hour1	6.3(1.5)	6.4(1.7)	6.3(1.7)	6.7(1.9)	6.8(2.3)	2.3427e-31		6.4(1.5)	6.4(1.6)	6.4(1.7)	6.5(1.9)	6.5(2.1)	0.175		54248.6	54392	0.997363	7.14941e-32	LCA
Systolic blood pressure1	121(15)	124(16)	121(15)	130(17)	131(18)	8.5617e-176		123(15)	124(15)	125(16)	126(17)	126(17)	2.444e-20		121375	122096	0.9941	3.77915e-157	LCA
Diastolic blood pressure1	78(11)	80(11)	78(11)	82(10)	82(11)	1.4008e-84		79(11)	79(11)	80(11)	80(10)	80(11)	3.5241e-09		108982	109334	0.996784	4.43439e-77	LCA
Fat intake1, g/day	72(31)	70(33)	71(31)	67(34)	67(37)	1.7839e-13		71(31)	70(32)	69(31)	70(34)	71(35)	0.298		138482	138543	0.99956	6.03024e-14	LCA
Protein intake1, g/day	65(28)	63(27)	63(25)	62(27)	62(34)	1e-05		64(26)	63(29)	63(26)	63(28)	63(31)	0.157		135115	135137	0.999837	1.71227e-05	LCA
Carbohydrates1, g/day	181(76)	181(77)	181(72)	184(84)	188(86)	0.027		180(76)	180(76)	181(75)	183(83)	185(82)	0.031		164966	164967	0.999998		Quintile
Sucrose intake1, g/day	21(13)	22(14)	21(13)	22(15)	24(16)	1e-06		20.6(12.8)	21.1(13.0)	21.4(14.2)	22.0(14.2)	23.2(15.3)	5.6767e-12		115752	115727	1.00022		Quintile
Alcohol1, g/day	4.2(5.0)	4.2(4.8)	4.1(4.2)	4.3(4.9)	3.8(5.9)	0.166		4.3(4.8)	4.4(5.0)	4.4(4.6)	4.1(4.9)	3.8(5.3)	5.0692e-09		86733.1	86695	1.00044		Quintile
Fat1, E%	38.7(7.2)	38.1(7.2)	38.4(7.4)	37.0(7.4)	36.3(6.8)	3.2841e-34		38.3(7.2)	38.0(7.1)	37.8(7.3)	37.6(7.4)	37.8(67.2)	0.017		96825.2	96976.2	0.998442	1.5686e-33	LCA
Protein1, E%	15.5(2.6)	15.4(2.6)	15.3(2.5)	15.3(2.6)	15.3(2.7)	0.004		15.6(2.6)	15.5(2.6)	15.4(2.6)	15.4(2.6)	15.2(2.7)	3.9507e-10		67720.1	67685.9	1.00051		Quintile
Carbohydrate1, E%	42.9(7.7)	43.8(7.6)	43.4(7.7)	45.2(7.8)	46.4(7.4)	1.5444e-59		43.3(7.7)	43.7(7.5)	44.1(7.8)	44.4(7.7)	44.5(7.7)	5.0017e-10		98569.6	98801.1	0.997657	5.38309e-51	LCA
Sucrose1, E%	5.1(2.4)	5.2(2.5)	5.1(2.4)	5.4(2.5)	5.8(2.7)	7.8572e-15		5.0(2.4)	5.1(2.3)	5.2(2.6)	5.3(2.5)	5.5(2.6)	4.4447e-16		66774.5	66768.6	1.00009		Quintile
Alcohol1, E%	1.8(2.0)	1.8(2.0)	1.8(1.9)	1.9(2.2)	1.7(2.2)	0.009		1.9(2.0)	2.0(2.0)	2.0(1.9)	1.8(2.2)	1.7(2.2)	3.4537e-09		61258.9	61227.1	1.00052		Quintile
1) Model includes sex as a covariate.
2) Model includes sex and number of missing teeth increase over 5 years as a covariates.
3) <0.01% <20 years. i.e., too young for university.
4) P-values are calculated from ANOVA in glm or Chi2

## Sheet: Supplementary Table S3
Table. S3. Baseline dental status and medical phenotype characteristics by (A) LCA class, and (B) quintile ranking in sex and 10-year age strata in MOS participants. C) AIC values from LCA or Quintile rank group models, their ratio and p-value for non-superiority test.
	(A) LCA classes in MOS (n=2,767)							(B) Quintile groups in MOS (n=2,767)							(C) Model AIC				Preferred model
	I	II	III	IV	V	P-value2		1	2	3	4	5	P-value2		LCA	Quintile group	Ratio	P-value
Numbers per LCA class	1.061	826	161	544	175			602	487	570	562	546
Age years, mean (SD)	25.2(9.0)	37.5(12.0)	29.4(11.3)	49.9(9.4)	57.1(8.4)	0.134		32.5(9.0)	34.9(12.0)	34.8(11.3)	37.4(9.4)	40.6(8.4)	1.1671e-20
Sex, % men	48.3	49.5	39.1	46.3	50.9	0.134		49.3	44.1	47.5	49.3	48.5	0.434
N present teeth, mean (SD)1	27.9 (0.4)	27.6 (1.0)	24.5 (1.0)	27.2 (1.2)	24.8 (4.5)	1.9948e-249		28.0 (0.3)	27.9 (0.5)	27.6 (0.9)	27.2 (1.2)	25.7 (3.0)	1.2021e-148		9713.64	10179.6	0.954223	4.94224e-97	LCA
DMFS, mean (SD)1	2.3(2.6)	14.6(5.4)	24.7(8.4)	36.9(8.3)	72.9(16.5)	<1E-300		3.0(4.5)	9.3(8.6)	14.7(12.1)	23.3(15.0)	43.0(24.8)	<1E-300		18465.6	22709.8	0.813109	<1E-300	LCA
DFS, mean (SD)1	2.0(2.3)	12.5(6.0)	7.5(7.3)	32.8(9.2)	54.8(17.9)	<1E-300		2.9(4.4)	8.7(8.2)	12.7(11.0)	19.6(14.4)	31.0(23.3)	2.5318e-240		18817.7	22369.1	0.841234	<1E-300	LCA
	0 years between dental and medical examination, n=1,998
Numbers per LCA class	816	588	139	338	88			399	426	430	395	319
University3, %	33.3	38.5	38.1	36.2	23.5	5.6073e-07		36.9	34.9	40.8	33.3	28.3	3.7e-05		2270.47	2289.99	1.17363	3.50601e-08	LCA
Smoker, %	19.3	13.1	17.3	11	16	1.5024e-27		12.3	16.3	15.6	16.9	16.9	5.1538e-11		1533.89	1568.22	0.978108	3.50601e-08	LCA
Swedish snus, % user	14.5	21.4	11.4	21.5	21.5	0.003		14.1	13.9	20.8	20.8	20.3	0.017		1364.61	1383.33	0.986467	8.60611e-05	LCA
BMI1	24.5(4.4)	26.0(4.4)	25.2(4.4)	27.1(4.6)	28.0(4.8)	3.9693e-26		24.8(4.3)	25.2(4.4)	25.6(4.6)	26.1(4.6)	26.3(4.9)	3e-06		11442.1	11712.1	0.976943	2.28364e-59	LCA
1) Model includes sex as a covariate.
2) P-values are calculated from ANOVA in glm or Chi2
3) 8.7% <20 years. i.e., too young for university.

## Sheet: Supplementary Table S4
Table. S4. Dental status and medical phenotype characteristics by (A) LCA class and (B) quintile ranking in MOS participants with 5-year follow-up data. C) AIC values from LCA or Quintile rank group models, their ratio and p-value for non-superiority test.
	(A) LCA classes in MOS (n=1,764)							(B) Quintile groups in MOS (n=1,764)							(C) Model AIC				Preferred model
	I	II	III	IV	V	P-value4		1	2	3	4	5	P-value4		LCA	Quintile group	Ratio	P-value
Numbers per LCA class	679	553	129	320	83			362	336	355	255	356
Age years, mean (SD)	23.6(6.8)	35.8(10.7)	29.0(11.0)	46.9(7.6)	54.0(8.7)	1.9727e-302		30.3(5.9)	32.0(8.1)	33.1(10.9)	34.7(11.5)	37.2(8.9)	3.5414e-12
Sex, % men	50.5	50.3	38	45.3	52.2	0.043		52.2	42.3	52.4	47.3	49.2	0.048
N present teeth, mean (SD)1	27.9 (0.4)	27.6 (1.0)	24.5 (1.0)	27.2 (1.2)	25.0 (3.4)	2.4812e-225		27.9 (0.3)	27.9 (0.5)	27.5 (1.0)	27.3 (1.1)	25.8(2.4)	8.7372e-120		5391.02	5879.74	0.916881	7.52622e-107	LCA
DMFS, mean (SD)1	2.4(2.6)	14.7(5.5)	24.3(8.1)	36.4(8.1)	70.9(16.2)	<1E-300		3.4(5.0)	8.5(8.6)	14.2(11.8)	21.3(13.6)	38.7(22.0)	1.347e-229		11568.4	14198.7	0.81475	<1E-300	LCA
DFS, mean (SD)1	2.1(2.3)	12.6(6.1)	7.1(7.0)	32.1(9.2)	53.9(16.2)	<1E-300		3.2(4.9)	7.8(8.1)	12.1(10.4)	17.7(13.2)	27.3(21.5)	3.9435e-132		11719.5	14045.6	0.834389	<1E-300	LCA
5-year loss of teeth1	0.05(0.4)	0.08(0.3)	0.06(0.5)	0.22(1.2)	0.66(1.2)	2.3125e-24		0.07(0.6)	0.05(0.2)	0.07(0.4)	0.13(0.5)	0.26(0.8)	1.1719e-07		2687.61	2766.95	0.971326	5.91133e-18	LCA
5-year DMFS increment (surfaces/5 year) 1	1.8(4.9)	2.4(3.7)	1.7(3.3)	3.7(5.5)	4.7(7.5)	8.6553e-12		1.8(6.1)	1.5(2.8)	2.4(4.2)	3.0(4.3)	3.5(5.6)	1.458e-08		10513.9	10529.4	0.998528	0.000430475	LCA
5-year DFS increment (surfaces/5 year) 1	1.48(3.53)	2.06(3.35)	1.34(2.26)	2.61(4.56)	1.67(7.58)	0.000198		1.33(3.78)	1.30(2.67)	2.06(4.05)	2.36(3.28)	2.28(5.16)	6.7e-05		9810.38	9808.01	1.00024		Quintile
5-year DFS increment (surfaces/5 year) 2	1.46(3.53)	2.05(3.35)	1.33(2.26)	2.64(4.56)	1.83(7.58)	0.000116		1.32(3.78)	1.28(2.67)	2.05(4.05)	2.36(3.28)	2.32(5.16)	3.5e-05		9809	9807.3	1.00017		Quintile
	0 years between dental and medical examination, n=1,691
Numbers per LCA class	660	529	126	303	73			306	359	343	340	343
University3, %	36.4	38.9	38.9	35.6	24.2	1e-06		39,1	36.6	44.5	34.1	29.4	8e-06		1951.31	1939.1	1.0063		Quintile
Smoker, %	18.2	12.8	15.8	10.8	15.2	1.5048e-21		11.9	14.7	14.3	16.7	16	2e-06		1263.73	1271.39	0.993977	0.0217315	LCA
Swedish snus, % user	15.7	22.6	12.6	20.9	21.5	0.025		16	14.6	22.9	20.4	20.6	0.06		1211.03	1210.74	1.00024		Quintile
BMI1	24.6(4.4)	26.1(4.4)	25.3(4.4)	27.1(4.5)	28.1(5.0)	2.4509e-19		25.1(4.4)	25.3(4.5)	25.6(4.5)	26.2(4.5)	26.5(4.9)	0.000105		9839.87	9910.11	0.992912	5.57884e-16	LCA
1) Model includes sex as a covariate.
2) Model includes sex and number of missing teeth increase over 5 years as a covariates.
3) <0.01% <20 years. i.e., too young for university.
4) P-values are calculated from ANOVA in glm or Chi2
